# Supplementary material for: Microbes and Mental Illness: Past, Present, and Future
Source: Healthcare (Basel). 2023 Dec 29;12(1):83. doi: 10.3390/healthcare12010083 (PMC10779437; doi:10.3390/healthcare12010083)
Supplement: Supplementary file 1 [file healthcare-12-00083-s001.zip]

Archive with 1 entries (1 files):
- healthcare-2719580-supplementary.pdf
